# Supplementary material for: Postmortem Metabolomics Reveal Acylcarnitines as Potential Biomarkers for Fatal Oxycodone-Related Intoxication
Source: Metabolites. 2022 Jan 25;12(2):109. doi: 10.3390/metabo12020109 (PMC8878426; doi:10.3390/metabo12020109)
Supplement: Supplementary file 1 [file metabolites-12-00109-s001.zip]

Archive with 1 entries (1 files):
- metabolites-1531723-supplementary.pdf
